# Supplementary material for: Antenatal Diagnosis of a Partial Atrioventricular Canal with Ebstein’s Anomaly
Source: Children (Basel). 2021 Nov 10;8(11):1029. doi: 10.3390/children8111029 (PMC8624989; doi:10.3390/children8111029)
Supplement: Supplementary file 1 [file children-08-01029-s001.zip]

Archive with 4 entries (4 files):
- Video 1.avi
- __MACOSX/._Video 1.avi
- Video 2.avi
- __MACOSX/._Video 2.avi
